# Supplementary material for: Prevalence of dry eye syndrome in association with the use of contact lenses in Saudi Arabia
Source: BMC Ophthalmol. 2021 Mar 23;21:147. doi: 10.1186/s12886-021-01912-8 (PMC7986502; doi:10.1186/s12886-021-01912-8)
Supplement: Supplementary file 2 — Additional file 2. [file 12886_2021_1912_MOESM2_ESM.xlsx]

## Sheet: Form responses 1
Timestamp	Do you agree to participate	Gender	nationality	area	age	martial status	Employment	education	city	income	smoker	in the past week, did you complian from. Cannot tolerate intense light?	in the past week, did you complian from[２. Foreign body sensation	in the past week, did you complian from[３. painful eyes	in the past week, did you complian from[4. عدم وضوح الرؤية]	in the past week, did you complian from[５. ضعف في النظر]	symptoms occured when carrying out the following activity [１. reading؟]	symptoms occured when carrying out the following activity [２. driving?]	symptoms occured when carrying out the following activity [３. using PC or ATM]	symptoms occured when carrying out the following activity [４. watching TV]	how often	in the past week did you feel uncomfortable in low humidity (dry weather? )	in the past week did you feel uncomfortable in air conditioned areas	do you use contact lenses	if yes, how often?	how often you feel dryness of the eye in the past two weeks	when your eyes become dry from using contact lenses (severity score)
2020-03-15 00:41:01	yes	female	saudi	Western region	25 - 30	not married	not employed	university	village	(less than 5000)	no	some times	some times	some times	some times	some times	some times	never	some times	some times	half of the time	some times	some times	yes	every 6 months	sometimes	2
2020-03-15 00:47:51	yes	male	saudi	Western region	18 - 24	not married	not employed	university	City	(less than 5000)	no	some times	never	some times	never	some times	never	never	never	some times	not applicable	not applicable	not applicable	no
2020-03-15 13:27:39	yes	female	saudi	Western region	18 - 24	not married	not employed	university	City	more than 10000	no	most of the time	never	some times	some times	some times	not applicable	not applicable	never	never	some times	most of the time	all the time	no		often
2020-03-15 21:22:32	yes	female	saudi	Western region	18 - 24	not married	not employed	university	City	(less than 5000)	no	some times	never	some times	never	most of the time	not applicable	not applicable	never	never	most of the time	most of the time	most of the time	yes	monthly	often	2
2020-03-15 21:25:16	yes	female	saudi	Western region	18 - 24	not married	not employed	university	City	(less than 5000)	no	never	some times	never	half of the time	some times	never	not applicable	never	never	half of the time	most of the time	most of the time	yes	every 6 months	sometimes	4
2020-03-15 21:25:33	yes	female	saudi	Western region	18 - 24	married	not employed	high school	City	more than 10000	no	most of the time	all the time	most of the time	most of the time	most of the time	most of the time	most of the time	some times	some times	some times	some times	some times	yes	monthly	never	2
2020-03-15 21:25:44	yes	female	saudi	Western region	18 - 24	not married	not employed	university	City	more than 10000	no	all the time	all the time	all the time	all the time	half of the time	all the time	all the time	all the time	all the time	all the time	all the time	all the time	no
2020-03-15 21:31:01	yes	female	saudi	Western region	18 - 24	not married	not employed	high school	City	5000-10000	no	never	never	never	never	never	not applicable	not applicable	not applicable	not applicable	not applicable	not applicable	not applicable	yes	every 6 months	never	1
2020-03-15 21:32:11	yes	female	saudi	Western region	18 - 24	married	not employed	university	City	5000-10000	no	some times	never	some times	some times	never	never	not applicable	never	never	never	never	never	yes	every 6 months	sometimes	2
2020-03-15 21:35:00	yes	female	saudi	Western region	18 - 24	not married	not employed	university	City	more than 10000	no	never	some times	most of the time	most of the time	most of the time	some times	not applicable	most of the time	most of the time	not applicable	most of the time	most of the time	yes	yearly	often	2
2020-03-15 21:35:07	yes	female	saudi	sothern region	25 - 30	married	not employed	university	village	5000-10000	no	some times	most of the time	never	some times	some times	some times	some times	never	some times	half of the time	some times	never	yes	monthly	sometimes	3
2020-03-15 21:37:00	yes	female	saudi	Western region	18 - 24	not married	not employed	university	City	(less than 5000)	no	most of the time	never	some times	most of the time	all the time	never	some times	most of the time	most of the time	half of the time	half of the time	half of the time	no		never	0
2020-03-15 21:39:56	yes	female	saudi	Western region	18 - 24	not married	not employed	university	City	5000-10000	no	never	never	never	never	never	never	never	never	never	never	never	never	no
2020-03-15 21:42:09	yes	female	saudi	Western region	18 - 24	not married	not employed	university	City	more than 10000	no	some times	never	never	never	all the time	not applicable	not applicable	half of the time	all the time	not applicable	not applicable	not applicable	no
2020-03-15 21:42:14	yes	female	saudi	Western region	18 - 24	not married	not employed	university	City	(less than 5000)	no	never	never	never	never	never	not applicable	not applicable	not applicable	not applicable	not applicable	not applicable	not applicable	yes	monthly	never	1
2020-03-15 21:42:28	yes	female	saudi	Western region	18 - 24	not married	not employed	university	City	(less than 5000)	no	some times	never	half of the time	some times	never	never	never	not applicable	not applicable	some times	never	never	no		rarely
2020-03-15 21:42:49	yes	female	saudi	middle region	18 - 24	not married	not employed	university	City	more than 10000	no	some times	some times	some times	never	never	never	never	never	never	most of the time	never	never	yes	monthly	sometimes	2
2020-03-15 21:45:44	yes	female	saudi	Western region	18 - 24	married	not employed	university	City	(less than 5000)	no	most of the time	all the time	all the time	half of the time	half of the time	some times	never	most of the time	most of the time	all the time	most of the time	all the time	no	every 6 months	often	1
2020-03-15 21:52:09	yes	female	saudi	Western region	18 - 24	not married	not employed	high school	City	more than 10000	no	never	never	some times	never	never	never	never	some times	never	half of the time	never	never	no		sometimes
2020-03-15 21:53:04	yes	female	saudi	Western region	18 - 24	not married	not employed	university	City	(less than 5000)	no	some times	never	never	never	never	not applicable	not applicable	not applicable	not applicable	not applicable	not applicable	some times	yes	every 6 months	never	0
2020-03-15 21:54:10	yes	female	saudi	Western region	31-40	married	not employed	university	City	(less than 5000)	no	some times	half of the time	some times	some times	some times	not applicable	some times	some times	most of the time	most of the time	half of the time	half of the time	no		sometimes	2
2020-03-15 21:54:47	yes	female	saudi	Western region	18 - 24	not married	not employed	university	City	(less than 5000)	no	all the time	some times	most of the time	some times	never	half of the time	never	half of the time	half of the time	most of the time	most of the time	most of the time	no		continiously
2020-03-15 21:56:51	yes	female	saudi	Western region	18 - 24	not married	not employed	university	City	more than 10000	no	all the time	some times	all the time	all the time	all the time	all the time	most of the time	all the time	all the time	some times	some times	all the time	no		continiously	3
2020-03-15 21:58:42	yes	female	saudi	Western region	18 - 24	not married	not employed	university	City	(less than 5000)	no	never	half of the time	some times	half of the time	never	most of the time	not applicable	some times	some times	all the time	half of the time	not applicable	no		sometimes	0
2020-03-15 21:59:13	yes	male	saudi	Western region	25 - 30	not married	employed	university	City	5000-10000	no	most of the time	some times	some times	all the time	all the time	some times	most of the time	some times	half of the time	half of the time	some times	some times	no		sometimes	0
2020-03-15 21:59:57	yes	female	saudi	Western region	18 - 24	not married	not employed	university	City	5000-10000	no	half of the time	some times	some times	some times	all the time	not applicable	not applicable	not applicable	not applicable	all the time	never	never	yes	daily	sometimes	3
2020-03-15 22:01:52	yes	female	non saudi	northern region	31-40	married	not employed	high school	City	(less than 5000)	no	half of the time	some times	half of the time	most of the time	all the time	most of the time	some times	all the time	all the time	never	not applicable	never	yes	monthly	sometimes	2
2020-03-15 22:03:35	yes	female	saudi	Western region	18 - 24	not married	not employed	university	City	(less than 5000)	no	never	never	some times	never	never	never	never	never	never	never	never	never	no
2020-03-15 22:04:48	yes	male	saudi	Western region	41-50	married	employed	university	City	more than 10000	no	some times	some times	some times	some times	some times	some times	half of the time	some times	some times	some times	some times	most of the time	no		sometimes
2020-03-15 22:11:39	yes	male	saudi	Western region	25 - 30	married	employed	university	City	5000-10000	no	half of the time	some times	some times	some times	some times	some times	some times	most of the time	half of the time	most of the time	half of the time	half of the time	no		rarely
2020-03-15 22:11:51	yes	female	saudi	Western region	18 - 24	not married	not employed	university	City	(less than 5000)	no	half of the time	some times	some times	most of the time	never	some times	most of the time	some times	most of the time	most of the time	some times	all the time	no		rarely	0
2020-03-15 22:14:41	yes	male	saudi	Western region	18 - 24	not married	not employed	high school	City	(less than 5000)	no	most of the time	some times	never	half of the time	all the time	most of the time	some times	never	not applicable	not applicable	not applicable	not applicable	no		sometimes
2020-03-15 22:37:50	yes	female	saudi	Western region	31-40	married	employed	university	City	more than 10000	no	never	some times	most of the time	some times	never	not applicable	not applicable	not applicable	not applicable	not applicable	not applicable	not applicable	no		rarely
2020-03-15 23:08:16	yes	male	saudi	middle region	31-40	married	employed	university	City	more than 10000	no	some times	never	some times	never	never	not applicable	not applicable	not applicable	not applicable	not applicable	not applicable	not applicable	no		rarely	1
2020-03-15 23:09:52	yes	female	saudi	Western region	31-40	married	not employed	university	City	5000-10000	no	most of the time	some times	some times	all the time	most of the time	most of the time	some times	some times	some times	all the time	some times	some times	yes	yearly	rarely	2
2020-03-15 23:13:33	yes	female	saudi	Western region	18 - 24	not married	not employed	university	City	more than 10000	no	never	never	never	all the time	all the time	not applicable	some times	not applicable	most of the time	not applicable	some times	some times	no
2020-03-15 23:21:31	yes	female	non saudi	middle region	under 18	not married	not employed	high school	City	5000-10000	no	some times	some times	some times	most of the time	most of the time	most of the time	never	some times	all the time	never	half of the time	all the time	yes	monthly	often	3
2020-03-15 23:21:48	yes	female	non saudi	middle region	under 18	not married	not employed	high school	City	5000-10000	no	some times	some times	some times	most of the time	most of the time	most of the time	never	some times	all the time	never	half of the time	all the time	yes	monthly	often	3
2020-03-15 23:23:23	yes	female	saudi	Western region	18 - 24	not married	not employed	university	City	more than 10000	no	never	never	some times	all the time	all the time	never	not applicable	some times	most of the time	not applicable	not applicable	never	yes	daily	rarely	1
2020-03-15 23:31:37	yes	female	saudi	Western region	31-40	married	employed	university	City	more than 10000	no	some times	never	never	never	all the time	never	never	some times	never	most of the time	most of the time	never	yes	monthly	continiously	0
2020-03-15 23:32:15	yes	female	saudi	Western region	18 - 24	not married	not employed	high school	City	(less than 5000)	no	half of the time	some times	most of the time	most of the time	most of the time	half of the time	some times	most of the time	most of the time	most of the time	most of the time	half of the time	yes	every 6 months	sometimes	3
2020-03-15 23:34:07	yes	female	saudi	middle region	41-50	married	employed	university	City	5000-10000	no	half of the time	some times	some times	some times	some times	some times	never	all the time	all the time	some times	all the time	all the time	no	yearly	sometimes	0
2020-03-15 23:34:48	yes	female	saudi	Western region	41-50	married	employed	university	City	5000-10000	no	most of the time	some times	half of the time	most of the time	all the time	most of the time	most of the time	most of the time	most of the time	all the time	most of the time	half of the time	yes	monthly	often	2
2020-03-15 23:44:44	yes	female	saudi	Western region	18 - 24	not married	not employed	university	City	more than 10000	no	never	never	never	never	never	not applicable	not applicable	not applicable	not applicable	not applicable	not applicable	not applicable	no
2020-03-15 23:44:50	yes	female	saudi	Western region	41-50	married	not employed	university	City	more than 10000	no	all the time	never	some times	some times	some times	most of the time	not applicable	some times	half of the time	all the time	never	some times	no	yearly	continiously	4
2020-03-15 23:45:38	yes	female	saudi	middle region	25 - 30	married	not employed	university	City	more than 10000	no	some times	all the time	all the time	half of the time	most of the time	half of the time	some times	all the time	some times	all the time	all the time	all the time	no		continiously
2020-03-15 23:48:19	yes	female	saudi	Western region	18 - 24	married	employed	university	City	more than 10000	no	some times	some times	some times	some times	some times	some times	not applicable	never	some times	half of the time	some times	some times	yes	daily	sometimes	3
2020-03-16 00:03:06	yes	female	saudi	Western region	25 - 30	married	not employed	university	City	(less than 5000)	yes	some times	never	some times	some times	never	some times	not applicable	never	never	never	never	never	yes	monthly	never	2
2020-03-16 01:00:57	yes	female	saudi	Western region	25 - 30	married	employed	university	City	5000-10000	no	most of the time	most of the time	most of the time	most of the time	most of the time	half of the time	some times	most of the time	some times	half of the time	half of the time	half of the time	yes	monthly	often	4
2020-03-16 01:56:54	yes	male	saudi	middle region	31-40	married	employed	university	City	more than 10000	no	some times	never	some times	never	never	not applicable	not applicable	not applicable	not applicable	not applicable	not applicable	not applicable	no		rarely	1
2020-03-16 01:58:20	yes	female	saudi	middle region	25 - 30	married	not employed	university	City	more than 10000	no	some times	never	some times	never	never	not applicable	not applicable	not applicable	not applicable	not applicable	not applicable	not applicable	yes	every 6 months	never	0
2020-03-16 02:12:52	yes	female	saudi	Western region	18 - 24	not married	not employed	university	City	5000-10000	no	most of the time	most of the time	some times	some times	never	all the time	never	most of the time	most of the time	most of the time	some times	some times	yes	yearly	often	4
2020-03-16 06:12:59	yes	female	saudi	Western region	18 - 24	not married	not employed	university	City	more than 10000	no	some times	half of the time	some times	some times	some times	some times	not applicable	some times	some times	some times	never	some times	yes	yearly	often	3
2020-03-16 06:29:49	yes	female	saudi	Western region	25 - 30	married	not employed	university	City	(less than 5000)	no	all the time	all the time	some times	some times	half of the time	not applicable	not applicable	most of the time	most of the time	all the time	all the time	all the time	yes	every 6 months	rarely	2
2020-03-16 06:48:03	yes	female	saudi	northern region	18 - 24	not married	not employed	university	City	more than 10000	no	some times	some times	some times	some times	some times	half of the time	some times	some times	some times	some times	some times	some times	yes	monthly	sometimes	4
2020-03-16 11:15:54	yes	female	saudi	Western region	18 - 24	not married	not employed	university	City	5000-10000	no	all the time	never	most of the time	all the time	all the time	half of the time	half of the time	all the time	all the time	all the time	all the time	half of the time	no
2020-03-16 18:18:15	yes	female	saudi	Western region	18 - 24	not married	not employed	high school	City	5000-10000	no	most of the time	never	never	never	never	never	not applicable	never	never	not applicable	not applicable	never	yes	daily	rarely	3
2020-03-16 21:00:07	no	male	non saudi	Western region	under 18	married	employed	university	City	5000-10000	yes	all the time	all the time	all the time	all the time	all the time	all the time	all the time	all the time	all the time	all the time	all the time	all the time	yes	monthly	often	1
2020-03-16 21:38:39	yes	female	saudi	Western region	18 - 24	not married	employed	university	City	more than 10000	no	some times	never	some times	some times	half of the time	some times	not applicable	not applicable	not applicable	not applicable	not applicable	not applicable	yes	daily	sometimes	2
2020-03-17 14:38:09	yes	female	saudi	northern region	18 - 24	not married	not employed	university	City	5000-10000	no	most of the time	some times	half of the time	some times	some times	all the time	some times	most of the time	some times	half of the time	half of the time	all the time	no
2020-03-17 14:38:27	yes	female	saudi	Western region	18 - 24	not married	not employed	university	City	(less than 5000)	no	some times	some times	never	some times	some times	some times	not applicable	never	never	never	never	never	no		rarely
2020-03-17 14:45:55	yes	female	saudi	Western region	18 - 24	not married	not employed	high school	City	(less than 5000)	no	never	some times	some times	all the time	all the time	all the time	all the time	most of the time	all the time	some times	not applicable	not applicable	yes	monthly	rarely	5
2020-03-17 14:46:00	yes	female	saudi	Western region	18 - 24	not married	not employed	high school	City	(less than 5000)	yes	all the time	some times	some times	some times	all the time	most of the time	never	half of the time	half of the time	all the time	all the time	some times	yes	daily	continiously	3
2020-03-17 14:46:35	yes	female	saudi	Western region	18 - 24	not married	not employed	university	City	5000-10000	no	half of the time	half of the time	never	some times	all the time	some times	some times	never	never	never	never	never	yes	every 6 months	never	1
2020-03-17 14:46:41	yes	female	saudi	Western region	18 - 24	not married	not employed	university	City	5000-10000	no	half of the time	never	some times	most of the time	most of the time	never	never	never	most of the time	half of the time	never	never	yes	daily	sometimes	1
2020-03-17 14:47:17	yes	female	saudi	Western region	18 - 24	not married	not employed	university	City	(less than 5000)	no	some times	never	some times	some times	never	not applicable	not applicable	half of the time	not applicable	all the time	not applicable	not applicable	yes	every 6 months	never	3
2020-03-17 14:48:59	yes	female	saudi	Western region	18 - 24	not married	not employed	university	City	(less than 5000)	no	some times	some times	never	some times	some times	some times	not applicable	some times	some times	never	not applicable	never	no
2020-03-17 14:51:11	yes	female	saudi	Western region	18 - 24	not married	employed	university	City	(less than 5000)	no	some times	never	some times	half of the time	some times	half of the time	some times	some times	never	all the time	most of the time	most of the time	yes	daily	sometimes	3
2020-03-17 14:51:37	yes	female	saudi	Western region	18 - 24	not married	not employed	high school	City	(less than 5000)	no	most of the time	most of the time	most of the time	most of the time	most of the time	some times	not applicable	half of the time	most of the time	not applicable	not applicable	not applicable	no
2020-03-17 14:55:07	yes	female	saudi	Western region	18 - 24	not married	not employed	university	village	5000-10000	no	some times	never	never	some times	never	never	never	never	never	some times	never	never	no
2020-03-17 14:58:36	yes	female	saudi	Western region	18 - 24	not married	not employed	high school	City	(less than 5000)	no	some times	never	never	never	never	not applicable	not applicable	some times	not applicable	not applicable	not applicable	not applicable	no		rarely	0
2020-03-17 14:59:46	yes	female	saudi	Western region	18 - 24	not married	not employed	university	City	(less than 5000)	no	some times	never	some times	never	never	never	never	never	never	most of the time	most of the time	never	no
2020-03-17 15:00:44	yes	female	saudi	Western region	18 - 24	not married	not employed	university	City	(less than 5000)	no	most of the time	never	never	half of the time	never	half of the time	never	half of the time	half of the time	most of the time	half of the time	all the time	yes	monthly	sometimes	2
2020-03-17 15:01:24	yes	female	saudi	Western region	18 - 24	not married	not employed	high school	City	(less than 5000)	no	half of the time	never	never	most of the time	all the time	half of the time	not applicable	all the time	all the time	most of the time	half of the time	most of the time	yes	every 6 months	sometimes	3
2020-03-17 15:01:47	yes	female	saudi	Western region	18 - 24	not married	not employed	university	City	(less than 5000)	yes	all the time	some times	never	some times	some times	not applicable	never	some times	half of the time	all the time	most of the time	never	yes	monthly	continiously	5
2020-03-17 15:03:35	yes	female	saudi	Western region	18 - 24	not married	not employed	university	City	(less than 5000)	no	all the time	some times	some times	some times	all the time	some times	not applicable	never	some times	all the time	never	some times	yes	every 6 months	rarely	2
2020-03-17 15:04:04	yes	female	saudi	Western region	18 - 24	not married	not employed	university	City	(less than 5000)	no	some times	never	most of the time	most of the time	most of the time	most of the time	not applicable	most of the time	most of the time	all the time	most of the time	not applicable	no	yearly	often	3
2020-03-17 15:04:50	yes	female	saudi	Western region	18 - 24	not married	not employed	university	City	(less than 5000)	no	all the time	half of the time	all the time	all the time	all the time	half of the time	not applicable	most of the time	most of the time	all the time	half of the time	half of the time	no
2020-03-17 15:04:50	yes	female	saudi	Western region	18 - 24	not married	employed	university	village	5000-10000	no	some times	some times	some times	never	never	never	never	never	never	most of the time	never	some times	yes	monthly	never	3
2020-03-17 15:05:26	yes	male	saudi	Western region	18 - 24	not married	employed	university	City	(less than 5000)	yes	most of the time	half of the time	some times	some times	most of the time	not applicable	some times	some times	most of the time	half of the time	not applicable	never	no
2020-03-17 15:08:29	yes	female	saudi	Western region	25 - 30	married	employed	university	City	5000-10000	no	some times	never	never	never	never	never	never	never	never	not applicable	not applicable	not applicable	no		never	0
2020-03-17 15:09:46	yes	female	non saudi	Western region	18 - 24	not married	not employed	university	City	(less than 5000)	no	never	never	never	never	never	half of the time	never	never	some times	never	never	all the time	no
2020-03-17 15:09:58	yes	female	saudi	northern region	18 - 24	not married	not employed	university	City	(less than 5000)	no	half of the time	never	never	never	never	not applicable	not applicable	some times	not applicable	not applicable	not applicable	most of the time	yes	monthly	never	3
2020-03-17 15:12:39	yes	male	saudi	Western region	18 - 24	not married	not employed	high school	City	(less than 5000)	no	some times	some times	some times	some times	some times	some times	some times	some times	some times	some times	some times	some times	no		never	0
2020-03-17 15:13:25	yes	female	saudi	Western region	18 - 24	married	employed	university	City	(less than 5000)	no	most of the time	some times	most of the time	most of the time	all the time	some times	some times	all the time	all the time	some times	most of the time	most of the time	yes	monthly	often	2
2020-03-17 15:14:14	yes	female	saudi	Western region	18 - 24	not married	not employed	university	City	(less than 5000)	no	most of the time	most of the time	all the time	half of the time	some times	some times	some times	some times	some times	half of the time	some times	most of the time	yes	monthly	often	4
2020-03-17 15:15:16	yes	female	saudi	middle region	under 18	not married	not employed	high school	City	(less than 5000)	no	half of the time	all the time	most of the time	most of the time	some times	some times	some times	most of the time	most of the time	all the time	most of the time	all the time	no		often
2020-03-17 15:15:32	yes	female	saudi	middle region	18 - 24	not married	not employed	university	City	(less than 5000)	no	some times	half of the time	some times	some times	never	some times	not applicable	some times	some times	some times	some times	some times	no		rarely	1
2020-03-17 15:15:35	yes	female	saudi	middle region	18 - 24	not married	not employed	university	City	(less than 5000)	no	all the time	never	some times	some times	all the time	never	never	all the time	some times	all the time	not applicable	some times	no	monthly	often	5
2020-03-17 15:15:36	yes	female	saudi	Western region	25 - 30	not married	not employed	university	village	(less than 5000)	no	some times	some times	half of the time	half of the time	most of the time	some times	never	some times	most of the time	half of the time	half of the time	half of the time	yes	monthly	continiously	5
2020-03-17 15:15:50	yes	female	saudi	sothern region	18 - 24	not married	not employed	high school	City	5000-10000	no	all the time	half of the time	all the time	most of the time	all the time	half of the time	some times	all the time	half of the time	some times	some times	all the time	no		continiously
2020-03-17 15:16:03	yes	female	saudi	Western region	18 - 24	not married	not employed	university	City	(less than 5000)	no	most of the time	some times	all the time	all the time	all the time	most of the time	half of the time	most of the time	all the time	most of the time	half of the time	all the time	yes	daily	continiously	3
2020-03-17 15:16:32	yes	female	saudi	eastern region	18 - 24	not married	not employed	university	City	(less than 5000)	no	some times	never	never	never	never	some times	never	some times	some times	never	never	never	yes	every 6 months	never	2
2020-03-17 15:16:32	yes	female	saudi	Western region	18 - 24	not married	not employed	university	City	(less than 5000)	no	most of the time	never	some times	never	all the time	not applicable	not applicable	not applicable	not applicable	not applicable	some times	not applicable	no		rarely	1
2020-03-17 15:16:39	yes	female	saudi	sothern region	18 - 24	not married	not employed	university	City	more than 10000	no	half of the time	most of the time	most of the time	most of the time	some times	some times	not applicable	some times	never	never	most of the time	some times	no		often
2020-03-17 15:17:28	yes	female	non saudi	Western region	18 - 24	not married	not employed	university	City	more than 10000	no	never	never	never	never	never	not applicable	never	not applicable	not applicable	never	never	all the time	yes	yearly	sometimes	3
2020-03-17 15:17:39	yes	female	saudi	eastern region	18 - 24	not married	not employed	high school	City	more than 10000	no	some times	some times	some times	some times	never	never	not applicable	some times	not applicable	some times	never	half of the time	yes	every 6 months	sometimes	4
2020-03-17 15:18:22	yes	female	saudi	middle region	under 18	not married	not employed	high school	City	5000-10000	no	most of the time	some times	half of the time	half of the time	all the time	some times	not applicable	half of the time	never	half of the time	not applicable	not applicable	yes	daily	continiously	2
2020-03-17 15:18:54	yes	female	saudi	sothern region	18 - 24	not married	not employed	university	village	(less than 5000)	no	most of the time	some times	all the time	never	some times	most of the time	not applicable	not applicable	some times	some times	not applicable	not applicable	no
2020-03-17 15:19:10	yes	female	non saudi	Western region	18 - 24	not married	not employed	high school	City	(less than 5000)	no	never	never	never	some times	never	never	not applicable	some times	some times	some times	some times	some times	no		rarely	0
2020-03-17 15:19:17	yes	female	saudi	northern region	18 - 24	not married	not employed	university	City	more than 10000	no	most of the time	never	some times	never	all the time	never	never	never	never	most of the time	some times	not applicable	yes	monthly	rarely	2
2020-03-17 15:19:20	yes	female	saudi	middle region	under 18	not married	not employed	high school	City	(less than 5000)	no	some times	some times	some times	most of the time	most of the time	most of the time	half of the time	most of the time	half of the time	half of the time	most of the time	most of the time	yes	monthly	never	0
2020-03-17 15:19:42	yes	male	saudi	eastern region	18 - 24	not married	not employed	university	City	(less than 5000)	yes	some times	half of the time	half of the time	most of the time	all the time	never	never	some times	some times	most of the time	most of the time	most of the time	yes	daily	often	4
2020-03-17 15:20:02	yes	female	saudi	middle region	25 - 30	not married	not employed	university	City	(less than 5000)	no	some times	some times	most of the time	most of the time	all the time	some times	some times	most of the time	most of the time	most of the time	not applicable	not applicable	yes	daily	continiously	5
2020-03-17 15:20:15	yes	female	saudi	middle region	under 18	not married	not employed	high school	village	(less than 5000)	no	all the time	some times	never	some times	never	not applicable	not applicable	not applicable	all the time	not applicable	all the time	all the time	no		sometimes
2020-03-17 15:20:59	yes	female	saudi	middle region	under 18	not married	not employed	high school	City	more than 10000	no	most of the time	some times	some times	some times	never	never	never	most of the time	most of the time	never	never	never	no
2020-03-17 15:20:59	yes	female	non saudi	Western region	18 - 24	not married	not employed	high school	City	more than 10000	no	half of the time	some times	all the time	most of the time	most of the time	all the time	some times	some times	all the time	most of the time	all the time	half of the time	no		often
2020-03-17 15:21:50	yes	female	saudi	Western region	31-40	married	not employed	high school	City	5000-10000	no	some times	some times	never	some times	never	not applicable	not applicable	some times	some times	some times	not applicable	never	yes	every 6 months	sometimes	4
2020-03-17 15:22:41	yes	female	saudi	eastern region	under 18	not married	not employed	high school	City	(less than 5000)	no	most of the time	never	never	never	never	most of the time	never	most of the time	most of the time	never	never	never	no		rarely	0
2020-03-17 15:22:44	yes	female	saudi	middle region	18 - 24	not married	not employed	university	City	(less than 5000)	no	half of the time	some times	most of the time	never	never	half of the time	not applicable	most of the time	some times	half of the time	not applicable	not applicable	no		sometimes
2020-03-17 15:23:08	yes	female	saudi	middle region	25 - 30	married	not employed	university	City	more than 10000	no	all the time	some times	some times	some times	some times	some times	some times	all the time	all the time	half of the time	some times	half of the time	yes	every 6 months	often	3
2020-03-17 15:23:21	yes	female	saudi	eastern region	18 - 24	not married	not employed	university	City	(less than 5000)	no	half of the time	never	never	never	never	not applicable	not applicable	not applicable	not applicable	some times	some times	never	no		rarely	2
2020-03-17 15:23:45	yes	female	saudi	sothern region	18 - 24	not married	not employed	university	City	(less than 5000)	no	all the time	all the time	all the time	some times	never	half of the time	not applicable	all the time	all the time	never	never	all the time	yes	monthly	continiously	5
2020-03-17 15:23:51	yes	female	saudi	middle region	18 - 24	not married	not employed	high school	City	more than 10000	no	never	never	some times	some times	all the time	some times	not applicable	some times	not applicable	not applicable	not applicable	not applicable	yes	every 6 months	sometimes	5
2020-03-17 15:24:16	yes	male	saudi	Western region	18 - 24	not married	not employed	university	City	(less than 5000)	no	all the time	half of the time	all the time	some times	never	all the time	half of the time	all the time	most of the time	some times	some times	some times	no		rarely
2020-03-17 15:25:04	yes	female	saudi	middle region	18 - 24	not married	not employed	university	City	more than 10000	no	never	never	some times	some times	some times	not applicable	not applicable	some times	some times	not applicable	not applicable	some times	yes	every 6 months	rarely	2
2020-03-17 15:25:05	yes	male	saudi	middle region	25 - 30	not married	employed	university	City	5000-10000	yes	all the time	half of the time	some times	half of the time	half of the time	some times	half of the time	some times	some times	half of the time	not applicable	not applicable	no		often	0
2020-03-17 15:26:42	yes	female	saudi	Western region	18 - 24	not married	not employed	university	City	(less than 5000)	no	some times	never	never	never	never	never	not applicable	never	never	never	never	never	no
2020-03-17 15:31:40	yes	female	saudi	middle region	18 - 24	not married	not employed	high school	City	(less than 5000)	no	half of the time	some times	some times	some times	all the time	not applicable	not applicable	not applicable	not applicable	not applicable	some times	not applicable	yes	monthly	often	2
2020-03-17 15:33:59	yes	female	saudi	eastern region	18 - 24	not married	not employed	university	City	(less than 5000)	no	some times	never	some times	never	never	not applicable	not applicable	not applicable	not applicable	not applicable	not applicable	not applicable	no
2020-03-17 15:35:11	yes	female	saudi	Western region	18 - 24	not married	not employed	university	City	(less than 5000)	no	some times	some times	half of the time	all the time	all the time	some times	not applicable	half of the time	half of the time	half of the time	some times	some times	no
2020-03-17 15:38:52	yes	female	saudi	Western region	18 - 24	not married	not employed	university	City	more than 10000	no	some times	half of the time	never	some times	never	not applicable	not applicable	some times	some times	not applicable	never	some times	yes	daily	never	0
2020-03-17 15:39:40	yes	female	saudi	Western region	18 - 24	not married	not employed	university	City	(less than 5000)	no	all the time	most of the time	most of the time	half of the time	never	most of the time	not applicable	most of the time	most of the time	most of the time	not applicable	most of the time	yes	daily	often	5
2020-03-17 15:40:25	yes	female	saudi	middle region	18 - 24	not married	not employed	university	City	(less than 5000)	no	most of the time	some times	some times	some times	never	not applicable	not applicable	not applicable	not applicable	some times	not applicable	not applicable	no		rarely	0
2020-03-17 15:42:45	yes	female	saudi	middle region	under 18	not married	employed	high school	City	more than 10000	no	most of the time	never	most of the time	some times	never	never	not applicable	some times	half of the time	never	never	half of the time	no		sometimes	0
2020-03-17 15:43:20	yes	female	saudi	Western region	18 - 24	not married	not employed	university	City	(less than 5000)	no	half of the time	some times	some times	some times	half of the time	never	never	never	some times	some times	not applicable	not applicable	yes	monthly	rarely	1
2020-03-17 15:43:54	yes	female	saudi	Western region	18 - 24	not married	not employed	university	City	(less than 5000)	yes	all the time	some times	never	some times	some times	not applicable	never	some times	half of the time	all the time	most of the time	never	yes	monthly	continiously	5
2020-03-17 15:44:11	yes	female	saudi	eastern region	18 - 24	not married	not employed	high school	village	(less than 5000)	no	all the time	half of the time	most of the time	all the time	all the time	half of the time	some times	most of the time	most of the time	all the time	all the time	all the time	no		continiously
2020-03-17 15:47:22	yes	female	saudi	middle region	18 - 24	not married	not employed	university	City	(less than 5000)	no	never	some times	all the time	most of the time	most of the time	most of the time	not applicable	most of the time	most of the time	half of the time	not applicable	most of the time	yes	monthly	sometimes	4
2020-03-17 15:50:06	yes	female		middle region	under 18	not married	not employed	high school	City	(less than 5000)	no	half of the time	never	some times	never	never	some times	never	most of the time	half of the time	never	never	some times	no
2020-03-17 15:50:11	yes	male	saudi	Western region	25 - 30	not married	employed	university	City	5000-10000	yes	half of the time	never	some times	never	never	half of the time	never	never	never	never	never	never	no		never	0
2020-03-17 15:51:05	yes	female	saudi	Western region	18 - 24	not married	not employed	high school	City	(less than 5000)	no	some times	some times	some times	most of the time	all the time	not applicable	not applicable	half of the time	not applicable	not applicable	not applicable	some times	yes	every 6 months	rarely	1
2020-03-17 15:53:38	yes	female	saudi	Western region	41-50	married	not employed	university	City	(less than 5000)	no	some times	never	never	never	some times	never	never	not applicable	some times	some times	some times	some times	no		never
2020-03-17 15:53:53	yes	female	saudi	Western region	25 - 30	married	not employed	university	City	5000-10000	no	some times	some times	some times	some times	some times	some times	some times	some times	some times	half of the time	some times	some times	yes	monthly	never	1
2020-03-17 15:56:24	yes	female	saudi	northern region	18 - 24	not married	not employed	university	City	5000-10000	no	all the time	never	most of the time	never	never	most of the time	not applicable	most of the time	most of the time	not applicable	some times	some times	no		continiously
2020-03-17 15:56:33	yes	female	saudi	northern region	18 - 24	not married	not employed	university	City	5000-10000	no	all the time	never	most of the time	never	never	most of the time	not applicable	most of the time	most of the time	not applicable	some times	some times	no		continiously
2020-03-17 15:56:39	yes	female	saudi	Western region	under 18	not married	not employed	high school	City	more than 10000	no	some times	some times	half of the time	most of the time	all the time	some times	some times	most of the time	all the time	some times	half of the time	most of the time	no		often
2020-03-17 15:57:18	yes	female	saudi	eastern region	under 18	not married	not employed	high school	City	(less than 5000)	no	most of the time	most of the time	some times	some times	some times	some times	not applicable	some times	half of the time	never	some times	never	no
2020-03-17 16:04:08	yes	female	saudi	middle region	18 - 24	married	employed	university	City	(less than 5000)	no	half of the time	half of the time	half of the time	some times	all the time	half of the time	not applicable	never	not applicable	most of the time	some times	half of the time	yes	daily	often	3
2020-03-17 16:06:46	yes	female	saudi	middle region	18 - 24	not married	not employed	university	City	more than 10000	no	never	never	some times	most of the time	all the time	all the time	some times	some times	most of the time	some times	some times	never	yes	daily	sometimes	2
2020-03-17 16:07:07	yes	female	saudi	middle region	under 18	not married	not employed	high school	City	(less than 5000)	no	never	some times	never	never	never	not applicable	not applicable	not applicable	not applicable	not applicable	not applicable	not applicable	yes	monthly	rarely	1
2020-03-17 16:10:35	yes	female	saudi	eastern region	under 18	not married	not employed	high school	village	(less than 5000)	no	never	some times	never	some times	never	never	never	never	never	some times	never	never	yes	monthly	rarely	1
2020-03-17 16:19:48	yes	female	saudi	middle region	18 - 24	not married	not employed	university	City	(less than 5000)	no	most of the time	never	half of the time	half of the time	half of the time	half of the time	not applicable	never	all the time	some times	some times	some times	yes	monthly	often	4
2020-03-17 16:29:31	yes	female	saudi	middle region	18 - 24	not married	not employed	university	City	(less than 5000)	no	most of the time	never	most of the time	some times	all the time	some times	not applicable	half of the time	half of the time	half of the time	most of the time	some times	yes	every 6 months	often	4
2020-03-17 16:37:28	yes	male	saudi	Western region	31-40	married	employed	university	City	5000-10000	no	some times	some times	never	half of the time	never	not applicable	not applicable	some times	some times	some times	some times	some times	no		rarely
2020-03-17 16:41:26	yes	female	saudi	eastern region	18 - 24	not married	not employed	university	City	more than 10000	no	some times	some times	never	some times	all the time	not applicable	most of the time	not applicable	not applicable	some times	never	never	yes	every 6 months	sometimes	2
2020-03-17 16:45:57	yes	male	saudi	Western region	18 - 24	not married	not employed	university	City	(less than 5000)	no	some times	some times	never	never	never	some times	never	never	some times	some times	never	some times	no		never
2020-03-17 16:52:15	yes	male	saudi	middle region	41-50	married	employed	university	City	more than 10000	no	most of the time	most of the time	half of the time	most of the time	most of the time	all the time	all the time	all the time	all the time	most of the time	most of the time	most of the time	no		often
2020-03-17 16:52:25	yes	female	saudi	eastern region	18 - 24	not married	not employed	university	City	(less than 5000)	no	most of the time	most of the time	all the time	all the time	all the time	most of the time	not applicable	all the time	all the time	all the time	never	never	yes	monthly	sometimes	0
2020-03-17 16:55:42	yes	female	saudi	eastern region	18 - 24	not married	not employed	high school	City	5000-10000	no	some times	most of the time	some times	never	half of the time	never	not applicable	most of the time	most of the time	most of the time	some times	all the time	yes	monthly	sometimes	2
2020-03-17 17:00:28	yes	female	saudi	eastern region	25 - 30	not married	not employed	university	City	(less than 5000)	no	all the time	some times	half of the time	some times	some times	some times	some times	half of the time	some times	most of the time	some times	half of the time	no
2020-03-17 17:22:00	yes	female	saudi	Western region	18 - 24	not married	not employed	university	City	(less than 5000)	no	never	never	never	most of the time	all the time	some times	not applicable	not applicable	not applicable	all the time	half of the time	most of the time	yes	every 6 months	sometimes	1
2020-03-17 17:31:21	no	male	saudi	Western region	18 - 24	not married	not employed	university	City	(less than 5000)	yes	most of the time	some times	all the time	all the time	all the time	never	most of the time	all the time	most of the time	half of the time	some times	some times	no		sometimes
2020-03-17 18:17:06	yes	female	saudi	Western region	18 - 24	not married	not employed	university	City	5000-10000	no	some times	half of the time	all the time	some times	all the time	not applicable	not applicable	most of the time	never	some times	not applicable	not applicable	yes	daily	continiously	3
2020-03-17 20:44:28	yes	female	non saudi	Western region	25 - 30	not married	employed	high school	City	(less than 5000)	no	never	never	never	some times	never	not applicable	not applicable	never	not applicable	not applicable	not applicable	not applicable	yes	daily	never	1
2020-03-17 21:39:22	yes	female	saudi	Western region	18 - 24	not married	not employed	university	City	(less than 5000)	no	some times	never	some times	half of the time	most of the time	most of the time	not applicable	not applicable	not applicable	not applicable	not applicable	not applicable	yes	every 6 months	sometimes	1
2020-03-19 00:01:48	yes	female	saudi	middle region	18 - 24	not married	not employed	high school	village	(less than 5000)	no	some times	most of the time	some times	half of the time	half of the time	some times	half of the time	all the time	all the time	all the time	half of the time	all the time	yes	yearly	rarely	3
2020-03-19 00:07:31	yes	female	saudi	middle region	under 18	not married	not employed	high school	City	(less than 5000)	no	half of the time	some times	some times	some times	some times	not applicable	not applicable	not applicable	all the time	not applicable	not applicable	all the time	no		sometimes	2
2020-03-19 00:08:30	yes	female	saudi	middle region	18 - 24	not married	not employed	university	City	5000-10000	yes	most of the time	most of the time	never	never	never	all the time	not applicable	half of the time	half of the time	not applicable	not applicable	all the time	no		often	5
2020-03-19 00:08:37	yes	female	saudi	middle region	under 18	not married	not employed	high school	City	more than 10000	no	most of the time	some times	most of the time	some times	some times	most of the time	most of the time	half of the time	half of the time	half of the time	half of the time	most of the time	no		rarely
2020-03-19 00:08:41	yes	male	saudi	middle region	under 18	not married	not employed	high school	City	(less than 5000)	no	some times	never	never	half of the time	half of the time	never	never	half of the time	most of the time	never	never	some times	no		rarely
2020-03-19 00:08:42	yes	female	saudi	Western region	18 - 24	not married	not employed	high school	City	5000-10000	no	some times	never	never	some times	never	some times	never	some times	some times	never	some times	all the time	yes	every 6 months	sometimes	2
2020-03-19 00:08:45	yes	male	saudi	eastern region	under 18	منفصل/ة	متقاعد	high school	village	(less than 5000)	yes	most of the time	half of the time	half of the time	half of the time	half of the time	never	all the time	half of the time	some times	all the time	all the time	half of the time	yes	yearly	continiously
2020-03-19 00:08:50	yes	female	saudi	middle region	under 18	not married	not employed	high school	City	(less than 5000)	no	never	some times	some times	some times	never	half of the time	not applicable	not applicable	half of the time	half of the time	never	never	yes	monthly	rarely	1
2020-03-19 00:08:51	yes	female	saudi	Western region	under 18	not married	not employed	high school	City	(less than 5000)	no	most of the time	some times	most of the time	half of the time	half of the time	most of the time	not applicable	all the time	half of the time	all the time	all the time	all the time	no		often
2020-03-19 00:08:54	yes	male	saudi	middle region	18 - 24	not married	not employed	university	City	(less than 5000)	no	most of the time	most of the time	most of the time	most of the time	most of the time	most of the time	most of the time	most of the time	most of the time	most of the time	most of the time	most of the time	no
2020-03-19 00:09:17	yes	female	saudi	middle region	18 - 24	not married	not employed	high school	City	more than 10000	no	most of the time	never	half of the time	all the time	all the time	never	never	most of the time	most of the time	all the time	all the time	half of the time	yes	monthly	continiously	5
2020-03-19 00:09:31	yes	female	saudi	middle region	18 - 24	not married	not employed	high school	City	(less than 5000)	no	some times	some times	some times	some times	never	not applicable	not applicable	not applicable	some times	half of the time	some times	never	no
2020-03-19 00:09:59	yes	male	saudi	middle region	25 - 30	not married	employed	university	City	more than 10000	no	never	never	never	never	never	some times	some times	most of the time	never	all the time	never	never	no		never	0
2020-03-19 00:10:45	yes	female	saudi	Western region	18 - 24	not married	not employed	university	City	(less than 5000)	no	most of the time	never	never	most of the time	all the time	some times	all the time	not applicable	all the time	some times	half of the time	never	no		never	0
2020-03-19 00:10:55	yes	female	saudi	middle region	18 - 24	not married	not employed	high school	City	more than 10000	no	never	most of the time	some times	some times	some times	half of the time	not applicable	not applicable	not applicable	never	not applicable	not applicable	no		sometimes	0
2020-03-19 00:11:00	yes	female	saudi	Western region	under 18	not married	not employed	high school	City	more than 10000	no	half of the time	all the time	all the time	all the time	some times	some times	some times	some times	some times	half of the time	some times	some times	no		often
2020-03-19 00:11:04	yes	male	saudi	northern region	under 18	not married	not employed	high school	City	5000-10000	no	never	some times	never	never	some times	never	never	never	never	most of the time	never	never	no		never
2020-03-19 00:11:06	yes	female	saudi	middle region	18 - 24	not married	not employed	high school	City	(less than 5000)	no	most of the time	never	half of the time	all the time	all the time	most of the time	most of the time	most of the time	most of the time	some times	some times	all the time	yes	daily	often	5
2020-03-19 00:11:07	yes	male	saudi	sothern region	18 - 24	not married	not employed	high school	village	(less than 5000)	no	most of the time	some times	some times	never	all the time	not applicable	never	some times	some times	not applicable	never	never	no
2020-03-19 00:11:17	yes	female	saudi	middle region	under 18	not married	not employed	School	village	(less than 5000)	no	some times	some times	some times	never	never	never	never	never	never	most of the time	never	some times	no
2020-03-19 00:11:29	yes	female	non saudi	Western region	18 - 24	not married	not employed	high school	City	(less than 5000)	no	some times	never	some times	never	never	not applicable	not applicable	some times	not applicable	not applicable	not applicable	not applicable	yes	monthly	never	0
2020-03-19 00:12:09	yes	male	saudi	Western region	25 - 30	not married	employed	not enrolled in education	City	5000-10000	yes	most of the time	half of the time	most of the time	half of the time	most of the time	most of the time	most of the time	most of the time	half of the time	all the time	all the time	half of the time	no	yearly	never	1
2020-03-19 00:12:46	yes	female	saudi	middle region	18 - 24	not married	not employed	university	City	5000-10000	yes	some times	half of the time	some times	some times	all the time	some times	some times	some times	some times	most of the time	most of the time	some times	yes	daily	often	3
2020-03-19 00:12:53	yes	female	saudi	sothern region	under 18	not married	not employed	School	village	more than 10000	no	most of the time	some times	most of the time	all the time	all the time	some times	never	all the time	all the time	all the time	half of the time	all the time	no
2020-03-19 00:12:55	yes	female	saudi	middle region	18 - 24	not married	not employed	university	City	(less than 5000)	no	most of the time	all the time	most of the time	most of the time	most of the time	some times	half of the time	all the time	all the time	all the time	most of the time	all the time	yes	daily	continiously	4
2020-03-19 00:14:09	yes	female	saudi	middle region	18 - 24	not married	not employed	high school	City	(less than 5000)	no	some times	some times	most of the time	some times	most of the time	some times	not applicable	some times	not applicable	all the time	half of the time	half of the time	no
2020-03-19 00:14:26	yes	female	saudi	Western region	under 18	not married	not employed	high school	City	more than 10000	no	half of the time	half of the time	half of the time	half of the time	all the time	half of the time	half of the time	most of the time	most of the time	half of the time	half of the time	half of the time	yes	daily	sometimes	2
2020-03-19 00:16:09	yes	female	saudi	northern region	under 18	not married	not employed	high school	City	(less than 5000)	no	some times	most of the time	most of the time	all the time	all the time	all the time	some times	all the time	all the time	some times	some times	some times	no		rarely	0
2020-03-19 00:18:28	yes	female	saudi	middle region	18 - 24	not married	not employed	high school	City	more than 10000	no	half of the time	some times	some times	some times	some times	some times	some times	some times	half of the time	some times	some times	all the time	no
2020-03-19 00:19:13	yes	female	saudi	middle region	under 18	not married	not employed	School	City	(less than 5000)	no	some times	never	half of the time	some times	never	some times	not applicable	most of the time	most of the time	never	never	never	no		sometimes
2020-03-19 00:20:38	yes	male	saudi	middle region	under 18	not married	not employed	high school	City	(less than 5000)	yes	some times	half of the time	never	some times	some times	never	some times	never	never	never	never	never	no		never
2020-03-19 00:21:18	yes	female	saudi	Western region	18 - 24	not married	not employed	university	City	more than 10000	no	some times	half of the time	some times	never	all the time	not applicable	not applicable	not applicable	all the time	all the time	not applicable	not applicable	yes	daily	often	3
2020-03-19 00:21:46	yes	female	saudi	middle region	under 18	not married	not employed	high school	City	(less than 5000)	no	some times	some times	some times	some times	some times	some times	half of the time	most of the time	half of the time	some times	some times	some times	no		rarely	0
2020-03-19 00:21:50	yes	female	saudi	northern region	25 - 30	not married	not employed	university	City	(less than 5000)	no	never	never	most of the time	most of the time	all the time	some times	never	never	half of the time	never	never	never	yes	monthly	often	2
2020-03-19 00:22:47	yes	female	saudi	Western region	18 - 24	not married	not employed	university	village	(less than 5000)	no	some times	never	some times	half of the time	half of the time	half of the time	most of the time	some times	most of the time	not applicable	not applicable	not applicable	yes	yearly	never	1
2020-03-19 00:24:05	no	female	saudi	middle region	under 18	not married	not employed	not enrolled in education	City	(less than 5000)	yes	all the time	all the time	all the time	half of the time	half of the time	all the time	not applicable	all the time	all the time	all the time	all the time	all the time	no
2020-03-19 00:24:49	yes	female	saudi	sothern region	18 - 24	not married	not employed	high school	City	(less than 5000)	no	all the time	all the time	all the time	all the time	all the time	most of the time	some times	most of the time	most of the time	all the time	most of the time	most of the time	yes	daily	continiously	5
2020-03-19 00:26:37	yes	female	saudi	middle region	18 - 24	not married	not employed	university	village	(less than 5000)	no	never	all the time	half of the time	never	never	all the time	most of the time	half of the time	most of the time	most of the time	half of the time	half of the time	no	yearly	never	2
2020-03-19 00:29:58	yes	male	saudi	middle region	under 18	not married	not employed	high school	City	more than 10000	no	all the time	some times	never	all the time	all the time	most of the time	not applicable	some times	some times	half of the time	most of the time	all the time	no		continiously
2020-03-19 00:30:44	yes	female	saudi	Western region	18 - 24	married	not employed	high school	City	5000-10000	yes	most of the time	some times	never	never	never	most of the time	never	not applicable	most of the time	never	never	never	yes	yearly	rarely	1
2020-03-19 00:31:02	yes	female	saudi	middle region	18 - 24	not married	employed	university	City	more than 10000	no	most of the time	some times	some times	half of the time	most of the time	half of the time	some times	some times	most of the time	half of the time	some times	half of the time	yes	every 6 months	rarely	2
2020-03-19 00:31:18	yes	female	saudi	sothern region	18 - 24	not married	not employed	university	village	(less than 5000)	no	some times	some times	never	never	never	half of the time	not applicable	some times	not applicable	not applicable	not applicable	some times	yes	every 6 months	rarely	4
2020-03-19 00:33:50	yes	male	saudi	sothern region	25 - 30	married	employed	university	City	5000-10000	yes	all the time	most of the time	all the time	half of the time	most of the time	all the time	most of the time	all the time	all the time	all the time	most of the time	all the time	yes	daily	never	1
2020-03-19 00:38:35	yes	female	saudi	middle region	under 18	not married	not employed	high school	City	5000-10000	no	most of the time	most of the time	most of the time	most of the time	all the time	most of the time	not applicable	all the time	all the time	most of the time	some times	most of the time	no		often
2020-03-19 00:48:10	yes	female	saudi	Western region	25 - 30	not married	not employed	university	City	(less than 5000)	no	all the time	most of the time	half of the time	some times	half of the time	most of the time	some times	half of the time	half of the time	some times	all the time	some times	yes	yearly	rarely	4
2020-03-19 00:54:40	yes	female	saudi	middle region	18 - 24	not married	employed	high school	City	(less than 5000)	no	some times	never	never	most of the time	all the time	some times	not applicable	half of the time	half of the time	some times	most of the time	some times	yes	every 6 months	sometimes	2
2020-03-19 00:56:28	yes	female	saudi	middle region	31-40	not married	not employed	high school	City	(less than 5000)	no	some times	some times	some times	half of the time	all the time	some times	half of the time	some times	some times	half of the time	some times	some times	yes	daily	sometimes	1
2020-03-19 01:03:06	yes	female	saudi	Western region	under 18	not married	not employed	high school	City	more than 10000	no	never	never	some times	half of the time	most of the time	never	not applicable	never	some times	never	never	never	no		never	0
2020-03-19 01:10:29	yes	female	saudi	eastern region	18 - 24	not married	not employed	university	City	(less than 5000)	no	some times	half of the time	some times	some times	some times	not applicable	not applicable	not applicable	not applicable	some times	not applicable	some times	yes	yearly	rarely	0
2020-03-19 01:18:24	yes	female	saudi	northern region	18 - 24	not married	not employed	university	City	(less than 5000)	no	most of the time	never	some times	most of the time	all the time	most of the time	never	most of the time	most of the time	all the time	never	half of the time	yes	daily	rarely	0
2020-03-19 01:19:47	yes	male	saudi	eastern region	18 - 24	not married	employed	university	City	5000-10000	yes	all the time	never	most of the time	most of the time	most of the time	most of the time	all the time	most of the time	half of the time	all the time	most of the time	most of the time	yes	yearly	rarely	1
2020-03-19 01:22:29	yes	female	saudi	middle region	18 - 24	not married	not employed	university	City	(less than 5000)	no	some times	some times	some times	never	never	not applicable	not applicable	not applicable	not applicable	most of the time	never	some times	no		sometimes	2
2020-03-19 01:36:08	yes	male	saudi	Western region	25 - 30	married	employed	university	City	more than 10000	no	all the time	half of the time	all the time	most of the time	most of the time	some times	all the time	some times	most of the time	most of the time	all the time	half of the time	no	monthly	rarely	1
2020-03-19 02:16:13	yes	female	saudi	middle region	under 18	not married	not employed	high school	village	more than 10000	no	some times	never	half of the time	some times	most of the time	half of the time	not applicable	never	some times	not applicable	not applicable	some times	no		rarely
2020-03-19 02:53:11	yes	female	saudi	middle region	under 18	not married	not employed	high school	City	more than 10000	no	most of the time	all the time	some times	some times	some times	some times	some times	half of the time	half of the time	most of the time	some times	most of the time	no		sometimes
2020-03-19 03:03:02	yes	female	saudi	Western region	18 - 24	not married	not employed	university	village	5000-10000	no	some times	some times	some times	some times	never	most of the time	all the time	never	some times	all the time	some times	half of the time	no		often
2020-03-19 06:53:21	no	female	saudi	eastern region	under 18	not married	not employed	School	City	(less than 5000)	no	most of the time	never	some times	most of the time	half of the time	not applicable	not applicable	not applicable	most of the time	some times	some times	not applicable	no		rarely	3
2020-03-19 14:55:02	yes	female	non saudi	sothern region	18 - 24	married	not employed	School	City	(less than 5000)	no	most of the time	some times	half of the time	most of the time	all the time	half of the time	not applicable	never	all the time	not applicable	not applicable	some times	no		rarely
2020-03-19 16:25:50	yes	female	non saudi	Western region	41-50	منفصل/ة	employed	university	City	more than 10000	no	some times	some times	some times	some times	some times	half of the time	half of the time	most of the time	some times	some times	half of the time	some times	no		sometimes
2020-03-20 00:38:02	yes	female	saudi	middle region	25 - 30	not married	employed	university	City	5000-10000	no	some times	half of the time	half of the time	most of the time	all the time	all the time	not applicable	all the time	most of the time	all the time	half of the time	half of the time	yes	every 6 months	sometimes	2
2020-03-23 14:35:43	yes	female	saudi	Western region	18 - 24	not married	not employed	high school	City	(less than 5000)	no	some times	never	never	never	some times	never	never	some times	some times	most of the time	never	never	no
2020-03-27 19:37:25	yes	female	saudi	eastern region	25 - 30	married	not employed	university	City	more than 10000	no	some times	never	never	some times	some times	never	never	never	never	some times	never	never	no
2020-04-09 22:18:31	yes	female	saudi	Western region	18 - 24	married	employed	university	City	(less than 5000)	no	never	some times	half of the time	never	some times	some times	never	most of the time	half of the time	never	some times	some times	yes	every 6 months	often	2
2020-04-09 22:20:50	yes	female	saudi	Western region	31-40	married	employed	university	City	more than 10000	no	most of the time	some times	some times	most of the time	half of the time	most of the time	some times	most of the time	most of the time	all the time	most of the time	some times	no
2020-04-09 22:35:21	yes	female	saudi	Western region	25 - 30	married	employed	university	City	more than 10000	no	half of the time	some times	most of the time	some times	some times	some times	half of the time	some times	half of the time	all the time	all the time	all the time	yes	monthly	continiously	5
2020-04-09 22:39:09	yes	female	saudi	Western region	over 50	widow	not employed	university	City	more than 10000	yes	half of the time	never	never	all the time	all the time	all the time	not applicable	all the time	all the time	all the time	never	most of the time	yes	monthly	never	0
2020-04-09 22:45:05	yes	female	saudi	middle region	31-40	married	not employed	university	City	more than 10000	no	some times	never	some times	some times	most of the time	half of the time	half of the time	half of the time	half of the time	half of the time	some times	some times	no
2020-04-09 23:13:42	yes	female	saudi	Western region	31-40	not married	employed	university	City	more than 10000	no	some times	some times	some times	some times	all the time	never	never	half of the time	half of the time	most of the time	most of the time	most of the time	yes	every 6 months	sometimes	2
2020-04-28 21:16:09	yes	female	saudi	middle region	18 - 24	not married	not employed	high school	City	5000-10000	no	some times	half of the time	most of the time	half of the time	most of the time	some times	never	never	half of the time	half of the time	half of the time	never	yes	daily	often	2
2020-04-28 21:16:11	yes	male	saudi	middle region	31-40	not married	employed	university	City	more than 10000	yes	some times	some times	some times	some times	some times	some times	some times	some times	some times	some times	some times	some times	no			5
2020-04-28 21:16:28	yes	female	saudi	middle region	18 - 24	not married	not employed	university	City	(less than 5000)	no	some times	never	some times	never	never	not applicable	not applicable	not applicable	not applicable	some times	some times	some times	yes	monthly	often	5
2020-04-28 21:16:33	yes	male	saudi	northern region	18 - 24	not married	not employed	high school	City	(less than 5000)	no	never	some times	most of the time	never	never	some times	never	never	some times	some times	most of the time	half of the time	no		continiously	0
2020-04-28 21:16:34	yes	female	saudi	eastern region	18 - 24	not married	not employed	university	City	(less than 5000)	no	all the time	most of the time	all the time	most of the time	most of the time	half of the time	not applicable	most of the time	most of the time	most of the time	all the time	all the time	yes	every 6 months	continiously	4
2020-04-28 21:17:22	yes	female	saudi	Western region	25 - 30	not married	employed	university	City	5000-10000	no	some times	never	never	some times	most of the time	not applicable	not applicable	most of the time	not applicable	most of the time	some times	some times	yes	every 6 months	never	2
2020-04-28 21:18:29	yes	male	saudi	northern region	25 - 30	not married	employed	university	City	5000-10000	no	some times	never	some times	some times	never	never	not applicable	some times	never	not applicable	not applicable	some times	no		often
2020-04-28 21:18:39	yes	male	saudi	Western region	18 - 24	not married	not employed	university	village	5000-10000	no	most of the time	never	some times	never	never	not applicable	never	most of the time	most of the time	most of the time	never	never	no		sometimes
2020-04-28 21:18:53	yes	female	saudi	middle region	25 - 30	not married	not employed	university	City	(less than 5000)	no	some times	never	never	never	never	half of the time	not applicable	half of the time	most of the time	most of the time	not applicable	most of the time	no
2020-04-28 21:19:02	yes	female	saudi	Western region	18 - 24	not married	not employed	university	City	5000-10000	no	all the time	half of the time	half of the time	never	some times	all the time	never	some times	half of the time	half of the time	never	all the time	no	yearly	often	3
2020-04-28 21:19:15	yes	male	saudi	Western region	25 - 30	not married	not employed	high school	City	(less than 5000)	no	never	some times	never	never	all the time	not applicable	not applicable	not applicable	not applicable	not applicable	not applicable	not applicable	no		never
2020-04-28 21:20:11	yes	female	saudi	Western region	18 - 24	not married	not employed	high school	City	(less than 5000)	no	most of the time	some times	some times	some times	never	some times	not applicable	never	some times	never	never	some times	yes	every 6 months	often	2
2020-04-28 21:20:15	yes	female	saudi	Western region	25 - 30	not married	employed	university	City	5000-10000	no	most of the time	some times	most of the time	some times	all the time	half of the time	not applicable	some times	not applicable	all the time	not applicable	some times	yes	daily	often	4
2020-04-28 21:20:23	yes	female	saudi	sothern region	25 - 30	not married	not employed	university	village	(less than 5000)	no	most of the time	some times	half of the time	most of the time	all the time	some times	not applicable	half of the time	most of the time	not applicable	most of the time	most of the time	yes	monthly	continiously	5
2020-04-28 21:20:28	yes	female	saudi	Western region	18 - 24	not married	not employed	university	village	(less than 5000)	no	some times	some times	some times	some times	some times	half of the time	half of the time	some times	some times	some times	half of the time	some times	no		sometimes	1
2020-04-28 21:20:35	yes	female	saudi	Western region	25 - 30	not married	employed	university	City	(less than 5000)	no	some times	some times	some times	half of the time	all the time	never	never	most of the time	most of the time	never	some times	some times	no		often	0
2020-04-28 21:20:41	yes	female	saudi	Western region	18 - 24	not married	not employed	university	City	5000-10000	no	some times	some times	half of the time	most of the time	all the time	some times	some times	some times	some times	most of the time	some times	some times	yes	daily	sometimes	4
2020-04-28 21:20:43	yes	female	non saudi	middle region	18 - 24	not married	not employed	university	village	(less than 5000)	no	half of the time	half of the time	half of the time	half of the time	half of the time	half of the time	half of the time	half of the time	half of the time	half of the time	half of the time	half of the time	no
2020-04-28 21:22:11	yes	female	saudi	eastern region	18 - 24	married	not employed	university	City	(less than 5000)	no	most of the time	all the time	some times	half of the time	most of the time	all the time	not applicable	all the time	all the time	all the time	some times	some times	no		sometimes	0
2020-04-28 21:22:19	yes	male	saudi	middle region	18 - 24	not married	not employed	university	City	(less than 5000)	no	some times	never	some times	never	never	never	never	never	never	never	never	never	no		sometimes	0
2020-04-28 21:22:30	yes	female	saudi	eastern region	18 - 24	not married	not employed	university	City	more than 10000	no	some times	some times	half of the time	never	never	never	not applicable	some times	never	never	never	never	yes	yearly	often	3
2020-04-28 21:22:34	yes	female	saudi	middle region	25 - 30	married	not employed	university	City	(less than 5000)	no	half of the time	never	some times	most of the time	most of the time	never	not applicable	never	some times	some times	some times	never	yes	monthly	sometimes	3
2020-04-28 21:22:59	yes	female	saudi	middle region	25 - 30	not married	employed	university	City	5000-10000	no	most of the time	some times	some times	some times	never	some times	half of the time	most of the time	half of the time	not applicable	not applicable	some times	yes	yearly	often	3
2020-04-28 21:23:08	yes	male	saudi	Western region	25 - 30	not married	employed	university	City	(less than 5000)	yes	some times	never	never	never	never	not applicable	not applicable	not applicable	not applicable	not applicable	not applicable	not applicable	no		never
2020-04-28 21:23:11	yes	female	non saudi	Western region	25 - 30	not married	not employed	university	City	(less than 5000)	no	most of the time	all the time	most of the time	most of the time	most of the time	all the time	not applicable	half of the time	most of the time	all the time	half of the time	half of the time	no
2020-04-28 21:23:42	yes	male	saudi	middle region	18 - 24	not married	not employed	university	City	(less than 5000)	no	half of the time	some times	half of the time	some times	all the time	never	never	some times	some times	most of the time	never	most of the time	no		often
2020-04-28 21:23:45	yes	female	saudi	Western region	18 - 24	not married	not employed	university	City	(less than 5000)	no	some times	some times	most of the time	half of the time	all the time	most of the time	not applicable	all the time	half of the time	half of the time	some times	some times	no
2020-04-28 21:24:04	yes	female	saudi	middle region	18 - 24	not married	employed	university	City	5000-10000	no	never	some times	half of the time	half of the time	some times	not applicable	not applicable	half of the time	half of the time	some times	not applicable	not applicable	no
2020-04-28 21:24:08	yes	male	saudi	Western region	18 - 24	not married	not employed	university	City	(less than 5000)	no	most of the time	never	half of the time	some times	some times	not applicable	not applicable	not applicable	not applicable	not applicable	not applicable	some times	no		sometimes
2020-04-28 21:24:29	yes	female	saudi	middle region	25 - 30	married	not employed	university	village	(less than 5000)	no	some times	some times	some times	some times	all the time	not applicable	half of the time	half of the time	half of the time	some times	some times	some times	yes	monthly	sometimes	0
2020-04-28 21:25:01	yes	male	saudi	middle region	18 - 24	not married	employed	university	City	5000-10000	yes	some times	half of the time	some times	never	never	never	half of the time	never	never	some times	some times	some times	no
2020-04-28 21:25:20	yes	female	saudi	middle region	18 - 24	not married	employed	high school	City	5000-10000	no	most of the time	some times	most of the time	some times	never	some times	not applicable	half of the time	never	never	not applicable	all the time	no		sometimes
2020-04-28 21:25:36	yes	male	saudi	middle region	25 - 30	not married	employed	university	City	5000-10000	no	some times	never	some times	never	never	not applicable	not applicable	some times	some times	not applicable	some times	half of the time	no		sometimes
2020-04-28 21:25:37	yes	female	saudi	middle region	25 - 30	not married	not employed	university	City	(less than 5000)	no	never	some times	some times	never	never	not applicable	not applicable	some times	half of the time	some times	never	some times	yes	every 6 months	rarely	3
2020-04-28 21:25:44	yes	female	saudi	middle region	25 - 30	not married	employed	university	City	5000-10000	no	half of the time	some times	never	most of the time	half of the time	some times	not applicable	most of the time	half of the time	not applicable	not applicable	some times	yes	monthly	sometimes	2
2020-04-28 21:26:13	yes	male	saudi	eastern region	31-40	married	employed	university	City	5000-10000	no	some times	some times	some times	half of the time	most of the time	some times	some times	half of the time	half of the time	most of the time	some times	half of the time	no		often
2020-04-28 21:26:58	yes	male	saudi	Western region	18 - 24	not married	not employed	university	City	5000-10000	no	some times	half of the time	some times	never	never	half of the time	never	never	never	some times	most of the time	some times	no		often
2020-04-28 21:28:39	yes	male	saudi	middle region	31-40	married	employed	university	City	more than 10000	yes	some times	never	never	never	never	some times	not applicable	never	some times	not applicable	not applicable	some times	no
2020-04-28 21:28:52	yes	female	saudi	middle region	18 - 24	not married	not employed	university	City	(less than 5000)	no	most of the time	never	some times	half of the time	all the time	never	not applicable	half of the time	some times	never	not applicable	some times	yes	monthly	rarely	1
2020-04-28 21:29:11	yes	male	saudi	northern region	25 - 30	not married	employed	high school	village	more than 10000	yes	most of the time	some times	some times	some times	all the time	half of the time	half of the time	half of the time	half of the time	half of the time	half of the time	half of the time	no	yearly	continiously	3
2020-04-28 21:29:23	yes	female	saudi	middle region	18 - 24	not married	not employed	university	City	(less than 5000)	no	some times	never	some times	some times	most of the time	most of the time	not applicable	not applicable	not applicable	not applicable	not applicable	not applicable	no		never
2020-04-28 21:30:22	yes	male	saudi	sothern region	25 - 30	not married	not employed	university	village	(less than 5000)	no	half of the time	some times	never	some times	never	not applicable	never	never	never	some times	never	never	no		never	0
2020-04-28 21:31:33	yes	male	saudi	eastern region	18 - 24	not married	employed	university	City	5000-10000	yes	some times	half of the time	half of the time	some times	some times	some times	half of the time	some times	some times	half of the time	some times	some times	no
2020-04-28 21:32:54	yes	male	saudi	middle region	25 - 30	not married	employed	university	City	more than 10000	no	half of the time	half of the time	half of the time	never	never	never	never	never	never	half of the time	never	some times	no		often
2020-04-28 21:33:20	yes	female	saudi	middle region	25 - 30	not married	employed	university	City	more than 10000	no	half of the time	half of the time	some times	some times	half of the time	half of the time	not applicable	most of the time	some times	half of the time	half of the time	half of the time	no		continiously	4
2020-04-28 21:33:43	yes	female	saudi	Western region	18 - 24	not married	not employed	university	City	more than 10000	no	never	never	some times	never	all the time	never	not applicable	some times	some times	not applicable	some times	not applicable	yes	daily	sometimes	4
2020-04-28 21:33:48	yes	female	saudi	sothern region	18 - 24	not married	not employed	university	village	(less than 5000)	no	never	some times	never	all the time	all the time	not applicable	not applicable	not applicable	not applicable	some times	never	not applicable	no		rarely	0
2020-04-28 21:36:59	yes	female	saudi	Western region	18 - 24	not married	not employed	university	City	(less than 5000)	no	most of the time	some times	never	some times	some times	some times	half of the time	some times	some times	most of the time	some times	some times	no		sometimes
2020-04-28 21:37:21	yes	female	saudi	Western region	25 - 30	not married	not employed	university	City	(less than 5000)	no	most of the time	some times	some times	some times	most of the time	half of the time	some times	some times	half of the time	half of the time	half of the time	most of the time	no		often
2020-04-28 21:38:17	yes	male	saudi	middle region	41-50	married	employed	high school	City	more than 10000	yes	some times	some times	never	never	most of the time	some times	most of the time	half of the time	some times	some times	some times	some times	no		rarely
2020-04-28 21:40:48	yes	female	saudi	eastern region	25 - 30	not married	employed	university	City	5000-10000	no	never	never	never	some times	some times	not applicable	not applicable	never	never	some times	never	never	no
2020-04-28 21:41:05	yes	female	saudi	middle region	25 - 30	not married	employed	university	City	(less than 5000)	no	some times	never	never	some times	some times	never	not applicable	some times	never	never	not applicable	not applicable	no		never
2020-04-28 21:41:22	yes	female	saudi	middle region	25 - 30	married	not employed	university	City	5000-10000	no	most of the time	never	some times	all the time	all the time	most of the time	not applicable	all the time	all the time	most of the time	not applicable	some times	yes	monthly	never	0
2020-04-28 21:42:35	yes	female	saudi	middle region	25 - 30	not married	not employed	university	City	(less than 5000)	no	some times	never	never	never	never	some times	not applicable	not applicable	some times	some times	not applicable	not applicable	no		sometimes
2020-04-28 21:45:09	yes	female	saudi	Western region	18 - 24	not married	employed	university	City	5000-10000	no	half of the time	never	some times	never	never	not applicable	not applicable	most of the time	half of the time	not applicable	not applicable	not applicable	yes	monthly	often	3
2020-04-28 21:45:52	yes	female	saudi	eastern region	31-40	married	not employed	university	City	(less than 5000)	no	half of the time	most of the time	half of the time	most of the time	most of the time	most of the time	not applicable	most of the time	most of the time	most of the time	half of the time	most of the time	no		continiously	4
2020-04-28 21:45:58	yes	female	saudi	middle region	18 - 24	not married	not employed	university	City	(less than 5000)	no	most of the time	some times	half of the time	some times	never	not applicable	not applicable	not applicable	not applicable	some times	not applicable	not applicable	no		often	0
2020-04-28 21:47:20	yes	male	non saudi	Western region	25 - 30	not married	employed	university	City	(less than 5000)	no	some times	never	some times	some times	some times	half of the time	half of the time	half of the time	half of the time	half of the time	half of the time	half of the time	no			4
2020-04-28 21:48:08	yes	male	saudi	sothern region	31-40	married	employed	university	village	more than 10000	yes	some times	some times	some times	never	never	never	never	never	never	never	never	never	no		never
2020-04-28 21:50:58	yes	female	saudi	middle region	25 - 30	married	not employed	university	City	(less than 5000)	no	some times	never	some times	some times	most of the time	not applicable	not applicable	some times	not applicable	some times	not applicable	not applicable	yes	daily	sometimes	2
2020-04-28 21:51:31	yes	male	saudi	middle region	25 - 30	not married	employed	university	City	5000-10000	yes	some times	half of the time	never	some times	some times	most of the time	some times	all the time	some times	never	never	some times	no		never	0
2020-04-28 21:54:01	yes	male	saudi	eastern region	31-40	married	employed	university	City	more than 10000	yes	some times	half of the time	some times	never	never	some times	never	half of the time	half of the time	half of the time	some times	some times	no		sometimes
2020-04-28 21:58:23	yes	female	saudi	middle region	25 - 30	not married	employed	university	City	more than 10000	no	never	some times	most of the time	some times	some times	never	never	never	never	most of the time	half of the time	half of the time	yes	yearly	often	4
2020-04-28 22:00:49	yes	female	saudi	northern region	18 - 24	not married	not employed	university	village	(less than 5000)	no	never	never	never	some times	never	not applicable	not applicable	not applicable	not applicable	not applicable	not applicable	not applicable	no		never	0
2020-04-28 22:03:38	yes	female	saudi	middle region	18 - 24	not married	employed	university	City	(less than 5000)	no	some times	never	some times	never	never	most of the time	not applicable	some times	some times	some times	some times	some times	no
2020-04-28 22:14:55	yes	male	saudi	Western region	over 50	married	متقاعد	university	City	more than 10000	no	some times	some times	some times	never	half of the time	some times	never	some times	never	some times	some times	never	no		sometimes
2020-04-28 22:15:35	yes	female	saudi	middle region	18 - 24	not married	employed	university	City	more than 10000	no	never	never	never	never	all the time	never	not applicable	never	never	never	never	never	yes	every 6 months	rarely	2
2020-04-28 22:25:59	yes	female	non saudi	Western region	18 - 24	not married	not employed	university	City	(less than 5000)	no	all the time	some times	half of the time	all the time	all the time	half of the time	half of the time	all the time	half of the time	half of the time	some times	most of the time	yes	monthly	sometimes	4
2020-04-28 22:26:49	yes	male	saudi	middle region	25 - 30	married	employed	university	City	more than 10000	no	most of the time	never	half of the time	half of the time	half of the time	never	most of the time	not applicable	not applicable	never	never	most of the time	no
2020-04-28 22:27:07	yes	female	saudi	middle region	31-40	married	not employed	university	City	more than 10000	no	never	never	some times	some times	some times	all the time	never	all the time	never	never	most of the time	most of the time	no		continiously
2020-04-28 22:30:28	yes	female	saudi	northern region	18 - 24	not married	not employed	university	City	more than 10000	no	half of the time	some times	some times	most of the time	all the time	some times	not applicable	some times	some times	some times	some times	some times	yes	every 6 months	sometimes	3
2020-04-28 22:32:49	yes	female	saudi	middle region	18 - 24	not married	not employed	university	City	more than 10000	no	some times	never	some times	some times	some times	some times	not applicable	some times	some times	some times	never	some times	yes	every 6 months	sometimes	3
2020-04-28 22:54:22	yes	female	saudi	Western region	41-50	married	not employed	university	City	more than 10000	no	some times	never	never	some times	some times	all the time	not applicable	some times	never	not applicable	not applicable	some times	no
2020-04-28 23:10:15	yes	female	saudi	middle region	18 - 24	not married	not employed	يقرأ ويكتب	City	(less than 5000)	no	never	some times	never	never	never	not applicable	not applicable	not applicable	not applicable	not applicable	not applicable	not applicable	no		never
2020-04-28 23:11:13	yes	male	saudi	middle region	31-40	married	employed	high school	City	more than 10000	no	all the time	never	some times	some times	never	not applicable	not applicable	not applicable	not applicable	not applicable	not applicable	not applicable	no		continiously
2020-04-29 00:17:00	yes	female	saudi	middle region	25 - 30	married	employed	university	City	5000-10000	no	some times	some times	some times	most of the time	all the time	some times	not applicable	some times	some times	all the time	most of the time	most of the time	yes	daily	often	5
2020-04-29 00:21:37	yes	female	saudi	middle region	18 - 24	not married	not employed	university	City	(less than 5000)	no	most of the time	most of the time	some times	some times	some times	some times	not applicable	half of the time	half of the time	all the time	half of the time	half of the time	no		sometimes
2020-04-29 00:42:56	yes	male	saudi	middle region	18 - 24	not married	not employed	university	City	(less than 5000)	no	some times	never	some times	some times	never	not applicable	some times	never	not applicable	not applicable	not applicable	never	no		sometimes
2020-04-29 01:07:00	yes	female	saudi	middle region	25 - 30	not married	not employed	university	City	(less than 5000)	no	some times	half of the time	some times	some times	never	never	not applicable	some times	never	not applicable	not applicable	never	no
2020-04-29 01:24:17	yes	female	saudi	middle region	18 - 24	not married	not employed	university	City	5000-10000	no	some times	some times	some times	never	never	not applicable	some times	some times	not applicable	some times	never	not applicable	no		sometimes
2020-04-29 01:58:08	yes	female	saudi	sothern region	25 - 30	not married	not employed	university	City	more than 10000	no	never	half of the time	half of the time	half of the time	some times	some times	not applicable	some times	some times	most of the time	most of the time	most of the time	no
2020-04-29 04:06:41	yes	female	saudi	middle region	31-40	married	employed	university	City	5000-10000	no	half of the time	some times	never	some times	never	never	never	never	some times	some times	never	never	no		sometimes	2
2020-04-29 04:16:32	yes	female	saudi	middle region	18 - 24	not married	not employed	university	City	(less than 5000)	no	most of the time	some times	never	half of the time	all the time	never	not applicable	all the time	some times	most of the time	some times	some times	yes	daily	never	0
2020-04-29 09:47:06	yes	female	saudi	Western region	25 - 30	not married	not employed	university	City	(less than 5000)	no	all the time	some times	half of the time	never	most of the time	not applicable	not applicable	all the time	all the time	most of the time	not applicable	half of the time	no		often
2020-04-29 20:05:01	yes	female	saudi	middle region	31-40	married	employed	university	City	(less than 5000)	no	all the time	never	never	most of the time	never	half of the time	not applicable	most of the time	most of the time	half of the time	half of the time	half of the time	no
2020-04-30 23:55:31	yes	male	non saudi	Western region	18 - 24	not married	employed	high school	City	(less than 5000)	no	half of the time	half of the time	half of the time	half of the time	some times	half of the time	never	most of the time	half of the time	never	never	most of the time	no		sometimes
